# Supplementary material for: Host-dependent editing of SARS-CoV-2 in COVID-19 patients
Source: Emerg Microbes Infect. 2021 Sep 5;10(1):1777–89. doi: 10.1080/22221751.2021.1969868 (PMC8425778; doi:10.1080/22221751.2021.1969868)
Supplement: TEMI-2021-0351_Gregori_et_al_Suppl_Table_S10.xlsx [file TEMI_A_1969868_SM8278.xlsx]

## Sheet: Sheet1
	Table S10
			Genome		S Gene
	SNVs	All	Unique	Norm	Unique	Norm
	A->C	1.421	27	0.003	4	0.0036
	A->G	52.326	163	0.0182	11	0.0098
	A->T	2.032	32	0.0036	7	0.0062
	C->A	4.382	34	0.0062	3	0.0041
	C->G	391	2	0.0004	-
	C->T	194.775	1153	0.2099	128	0.177
	G->A	13.047	140	0.0239	13	0.0185
	G->C	2.052	22	0.0038	7	0.01
	G->T	42.408	413	0.0704	67	0.0953
	T->A	2.204	14	0.0015	-
	T->C	16.26	160	0.0167	18	0.0142
	T->G	1.221	18	0.0019	1	0.0008
	All: Events observed in the 48.625 genomes from GISAID
	Unique: Unique SNVs observed in any of the genomes, provided that they are supported by at least 10 genomes
	Norm: Fraction of genomic positions affected
	Data from Mercatelli & Giogi, 2020, Front. Microbiol. 11:1800
