# Supplementary material for: Host-dependent editing of SARS-CoV-2 in COVID-19 patients
Source: Emerg Microbes Infect. 2021 Sep 5;10(1):1777–89. doi: 10.1080/22221751.2021.1969868 (PMC8425778; doi:10.1080/22221751.2021.1969868)
Supplement: TEMI-2021-0351_Gregori_et_al_Suppl_Table_S9.xlsx [file TEMI_A_1969868_SM8277.xlsx]

## Sheet: Unique & All
	Table S9
	Subst.	A->C	A->G	A->T	C->T	G->A	G->C	G->T	T->A	T->C	T->G	Sum
	Unique	4	230	3	88	41	4	16	3	254	6	649
	All	4	441	3	99	45	4	18	3	467	6	1090
