# Supplementary material for: Host-dependent editing of SARS-CoV-2 in COVID-19 patients
Source: Emerg Microbes Infect. 2021 Sep 5;10(1):1777–89. doi: 10.1080/22221751.2021.1969868 (PMC8425778; doi:10.1080/22221751.2021.1969868)
Supplement: TEMI-2021-0351_Gregori_et_al_Suppl_Table_S8.xlsx [file TEMI_A_1969868_SM8276.xlsx]

## Sheet: By Patient
	Table S8
	Gene S – Sites table by patient
	Cond	ID	A	C	G	T	Var	A.G	T.C	% Var.st	% A.G/A	% T.C/T
	Mild	P01	1124	723	704	1271	37	10	16	0.968	0.890	1.259
	Mild	P02	1125	723	703	1271	10	4	4	0.262	0.356	0.315
	Mild	P03	1124	723	704	1271	119	68	51	3.114	6.050	4.013
	Mild	P04	1124	723	704	1271	14	0	8	0.366	0.000	0.629
	Mild	P05	1124	723	704	1271	10	5	4	0.262	0.445	0.315
	Mild	P06	1124	723	704	1271	0	0	0	0.000	0.000	0.000
	Mild	P07	1124	723	703	1272	106	56	48	2.773	4.982	3.774
	Sev.	P08	1124	723	704	1271	163	82	66	4.265	7.295	5.193
	Sev.	P09	1124	723	704	1271	39	9	12	1.020	0.801	0.944
	Sev.	P10	1124	723	704	1271	19	10	8	0.497	0.890	0.629
	Sev.	P11	1124	723	704	1271	36	18	9	0.942	1601	0.708
	Sev.	P12	1124	723	704	1271	21	9	8	0.549	0.801	0.629
	Sev.	P13	1124	723	704	1271	9	3	3	0.235	0.267	0.236
	Mild	P14	1124	723	704	1271	98	19	29	2.564	1.690	2.282
	Mild	P15	1124	723	704	1271	44	9	15	1.151	0.801	1.180
	Sev.	P16	1124	723	704	1271	21	7	7	0.549	0.623	0.551
	Sev.	P17	1125	723	704	1270	275	105	148	7.195	9.333	11.654
	Mild	P18	1124	723	704	1271	47	22	24	1.230	1.957	1.888
		Av					71.9	29.2	30.8	0.019	0.026	0.024
		Med	1124	723	704	1271	36.5	9.5	10.5	0.955	0.845	0.826
		Min	1124	723	703	1270	0	0	0	0.000	0.000	0.000
		Max	1125	723	704	1272	275	105	148	7.195	9.333	11.654
	Globally 18p		1124	723	704	1271	642	230	254	0.168	0.205	0.200
			A	C	G	T	All
			1124	723	704	1271	3822
			29.41%	18.92%	18.42%	33.25%
			AT	2395	62.66%
			CG	1427	37.34%
