# Supplementary material for: Host-dependent editing of SARS-CoV-2 in COVID-19 patients
Source: Emerg Microbes Infect. 2021 Sep 5;10(1):1777–89. doi: 10.1080/22221751.2021.1969868 (PMC8425778; doi:10.1080/22221751.2021.1969868)
Supplement: TEMI-2021-0351_Gregori_et_al_Suppl_Table_S7.xlsx [file TEMI_A_1969868_SM8275.xlsx]

## Sheet: Fisher test sobre llocs
	Table S7
	Homogeneity Test (Fisher)
	# Wt	# Var	# Wt	# Var	p-value
	A	g	T	c	0.413
	1124	441	1271	467
