# Supplementary material for: Host-dependent editing of SARS-CoV-2 in COVID-19 patients
Source: Emerg Microbes Infect. 2021 Sep 5;10(1):1777–89. doi: 10.1080/22221751.2021.1969868 (PMC8425778; doi:10.1080/22221751.2021.1969868)
Supplement: TEMI-2021-0351_Gregori_et_al_Suppl_Table_S6.xlsx [file TEMI_A_1969868_SM8274.xlsx]

## Sheet: Wt 2 Var tests
	Table S6
	All observed variants by codon position and globally
	Pair	CdPos	# Wt	# Var	# Wt	# Var	p-value
			A	g	G	a		TRANSITIONS
	A ↔ G	1	388	151	368	19	1.79E-21
		2	392	145	199	13	1.03E-11
		3	344	145	137	13	3.72E-08
		All	1124	441	704	45	4.02e-40
			C	t	T	c
	C ↔ T	1	209	33	309	119	2.13E-05
		2	311	36	372	135	2.25E-09
		3	203	30	590	213	6.90E-06
		All	723	99	1271	467	2.19E-18
			A	c	C	a		TRANSVERSIONS
	A ↔ C	1	388	1	209	0	1.00E+00
		2	392	2	311	0	5.06E-01
		3	344	1	203	0	1.00E+00
		All	1124	4	723	0	1.61E-01
			A	t	T	a
	A ↔ T	1	388	0	309	0	1.00E+00
		2	392	2	372	1	1.00E+00
		3	344	1	590	2	1.00E+00
		All	1124	3	1271	3	1.00E+00
			C	g	G	c
	C ↔ G	1	209	0	368	1	1.00E+00
		2	311	0	199	1	3.91E-01
		3	203	0	137	2	1.64E-01
		All	723	0	704	4	5.97E-02
			G	t	T	g
	G ↔ T	1	368	6	309	2	3.03E-01
		2	199	7	372	3	3.89E-02
		3	137	5	590	1	1.30E-03
		All	704	18	1271	6	1.30E-04
