# Supplementary material for: Host-dependent editing of SARS-CoV-2 in COVID-19 patients
Source: Emerg Microbes Infect. 2021 Sep 5;10(1):1777–89. doi: 10.1080/22221751.2021.1969868 (PMC8425778; doi:10.1080/22221751.2021.1969868)
Supplement: TEMI-2021-0351_Gregori_et_al_Suppl_Table_S5.xlsx [file TEMI_A_1969868_SM8273.xlsx]

## Sheet: Frequencies-Pat
	Table S5
		# SNVs by frequency bin (%)
	Cond.	Pat.	(0,0.2]	(0.2,0.5]	(0.5,1]	(1,2]	(2,5]	(5,10]	(10,25]	SUM
	Mild	P01	6	28	3					37
	Mild	P02	9	1						10
	Mild	P03	49	70						119
	Mild	P04	5	8	1					14
	Mild	P05	4	6						10
	Mild	P06								0
	Mild	P07	48	58						106
	Sev.	P08	39	104	14	6	4	1	1	169
	Sev.	P09	7	17	14	1				39
	Sev.	P10	14	5						19
	Sev.	P11	9	20	2	3			2	36
	Sev.	P12	7	11	1		2			21
	Sev.	P13	6	2	1					9
	Mild	P14	22	57	11	9	1			100
	Mild	P15	8	17	8	11	1			45
	Sev.	P16	4	13	2	1	1			21
	Sev.	P17	88	159	25	7	7	2		288
	Mild	P18	30	16	1					47
		SUM	355	592	83	38	16	3	3	1090
		%	32.6%	54.3%	7.6%	3.5%	1.5%	0.3%	0.3%
