# Supplementary material for: Host-dependent editing of SARS-CoV-2 in COVID-19 patients
Source: Emerg Microbes Infect. 2021 Sep 5;10(1):1777–89. doi: 10.1080/22221751.2021.1969868 (PMC8425778; doi:10.1080/22221751.2021.1969868)
Supplement: TEMI-2021-0351_Gregori_et_al_Suppl_Table_S4.xlsx [file TEMI_A_1969868_SM8272.xlsx]

## Sheet: TopVariants-1
	Table S4
	Top SNVs
	ID	Ampl	Hpl ID	Reads	Pos	CdPos	Frq (%)	Nt	Aa
	P08	N10-2611	Hpl_1_0001	31337	2875	1	21.85	T2875C	Syn	>10%
	P11	N12-3250	Hpl_1_0001	55541	3306	3	11.59	G3306T	W1102C
	P11	N07-1810	Hpl_1_0001	34341	1915	1	10.75	G1915T	G639C
	P08	N06-1537	Hpl_1_0001	11826	1578	3	6.46	A1578G	Syn	5-10%
	P17	N13-3418	Hpl_1_0001	8153	3642	3	6.41	G3642A	W1214*
	P17	N13-3418	Hpl_1_0002	6881	3558	3	5.41	C3558T	Syn
	P17	N02-0370	Hpl_1_0001	12677	544	1	4.94	A544G	K182E	2% <= x < 5%
	P17	N03-0634	Hpl_1_0001	4934	643	1	4.47	G643A	D215N
	P17	N13-3418	Hpl_1_0003	5422	3752	2	4.26	G3752T	G1251V
	P08	N07-1810	Hpl_1_0001	7072	1914	3	3.80	A1914G	Syn
	P17	N06-1537	Hpl_1_0001	6804	1743	3	3.43	A1743G	Syn
	P08	N09-2449	Hpl_1_0001	8298	2470	1	3.41	A2470G	N824D
	P08	N07-1810	Hpl_1_0002	5784	2042	2	3.11	C2042T	P681L
	P16	N07-1810	Hpl_1_0001	5961	2026	1	3.11	A2026G	T676A
	P12	N09-2449	Hpl_1_0001	7862	2596	1	3.09	A2596G	T866A
	P17	N08-2104	Hpl_1_0001	3977	2274	3	2.90	T2274C	Syn
	P12	N08-2104	Hpl_1_0001	3262	2393	2	2.71	G2393A	G798D
	P17	N11-2968	Hpl_1_0001	5342	3098	2	2.66	T3098C	V1033A
	P14	N04-0868	Hpl_1_0001	2399	890	2	2.39	C890T	S297L
	P15	N05-1231	Hpl_1_0001	3522	1467	3	2.35	C1467T	Y489Y
	P17	N13-3418	Hpl_1_0004	2838	3453	3	2.23	G3453T	E1151D
	P08	N01-0001	Hpl_1_0001	2058	58	1	2.01	A58G	T20A
	P15	N05-1231	Hpl_1_0002	2889	1425	3	1.93	C1425T	Syn	1% <= x < 2%
	P08	N08-2104	Hpl_1_0002	2390	2328	3	1.89	A2328G	Syn
	P15	N06-1537	Hpl_1_0001	2012	1551	3	1.83	T1551C	Syn
	P14	N04-0868	Hpl_1_0002	1692	1031	2	1.68	C1031T	A344V
	P08	N01-0001	Hpl_1_0002	1701	44	2	1.66	G44T	C15F
	P17	N05-1231	Hpl_1_0001	4024	1452	3	1.54	A1452G	Syn
	P17	N01-0001	Hpl_1_0001	1823	145	1	1.53	C145T	H49Y
	P15	N09-2449	Hpl_1_0001	1189	2583	3	1.51	G2583C	M861F
	P14	N06-1537	Hpl_1_0001	2090	1758	3	1.50	C1758T	Syn
	P14	N10-2611	Hpl_1_0001	1630	2651	2	1.46	C2651T	S884F
	P17	N01-0001	Hpl_1_0002	1688	149	2	1.42	C149T	S50L
	P17	N02-0370	Hpl_1_0003	3635	437	2	1.42	A437G	H146R
	P08	N06-1537	Hpl_1_0002	2575	1717	1	1.41	A1717G	T573A
	P11	N08-2104	Hpl_1_0001	2034	2128	1	1.40	A2128G	N710D
	P17	N05-1231	Hpl_1_0002	3639	1400	2	1.39	A1400G	D467G
	P17	N07-1810	Hpl_1_0001	2318	2018	2	1.34	G2018T	S673I
	P15	N01-0001	Hpl_1_0001	2146	13	1	1.33	C13T	L5F
	P15	N05-1231	Hpl_1_0003	1975	1296	3	1.32	C1296T	Syn
	P08	N13-3418	Hpl_1_0001	1840	3503	2	1.31	A3503G	D1168G
	P17	N02-0370	Hpl_2_0001	3334	437	2	1.30	A437G	H146R
	P08	N13-3418	Hpl_1_0002	1776	3768	3	1.27	T3768C	F1256F
	P15	N07-1810	Hpl_1_0001	1368	1858	1	1.27	G1858T	V620F
	P14	N04-0868	Hpl_1_0003	1257	918	3	1.25	C918T	Syn
	P14	N01-0001	Hpl_1_0001	1318	96	3	1.24	C96T	Syn
	P11	N11-2968	Hpl_1_0001	4131	3194	2	1.22	T3194G	V1065G
	P11	N13-3418	Hpl_1_0001	1301	3639	3	1.19	A3639G	Syn
	P08	N13-3418	Hpl_1_0003	1649	3517	1	1.18	A3517G	N1173D
	P14	N04-0868	Hpl_1_0004	1165	1011	3	1.16	T1011C	Syn
	P15	N02-0370	Hpl_1_0001	1675	624	3	1.15	G624A	Syn
	P15	N06-1537	Hpl_1_0002	1251	1633	1	1.14	G1633T	G545C
	P16	N13-3418	Hpl_1_0001	1602	3741	3	1.14	T3741C	Syn
	P14	N06-1537	Hpl_1_0002	1567	1766	2	1.13	C1766T	P589L
	P14	N05-1231	Hpl_1_0001	1946	1534	1	1.12	G1534T	V512L
	P15	N07-1810	Hpl_1_0002	1173	1838	2	1.09	A1838T	Q613M
	P09	N05-1231	Hpl_1_0001	2029	1470	3	1.08	T1470C	Syn
	P14	N06-1537	Hpl_1_0003	1472	1728	3	1.06	C1728T	Syn
	P15	N08-2104	Hpl_1_0001	1319	2441	2	1.04	A2441C	K814T
	P15	N09-2449	Hpl_1_0002	823	2515	1	1.04	G2515C	D839H
