# Supplementary material for: Host-dependent editing of SARS-CoV-2 in COVID-19 patients
Source: Emerg Microbes Infect. 2021 Sep 5;10(1):1777–89. doi: 10.1080/22221751.2021.1969868 (PMC8425778; doi:10.1080/22221751.2021.1969868)
Supplement: TEMI-2021-0351_Gregori_et_al_Suppl_Table_S3.xlsx [file TEMI_A_1969868_SM8271.xlsx]

## Sheet: # MaxMuts
	Table S3
		Max. number of mutations in amplicon haplotypes, by amplicon and sample
		Pat.	N01	N02	N03	N04	N05	N06	N07	N08	N09	N10	N11	N12	N13
	Cond.	Len	372	300	417	432	324	306	315	384	261	417	330	330	405	Max
	Mild	P01	1	1	1	1	1	1	1	1	1	1	1	0	1	1
	Mild	P02	1	1	1	1	1	0	1	0	0	1	0	0	0	1
	Mild	P03	1	1	1	1	1	1	1	0	1	1	1	1	1	1
	Mild	P04	1	0	1	5	1	1	1	0	0	1	0	1	1	5
	Mild	P05	0	0	1	0	1	0	0	1	0	0	0	1	0	1
	Mild	P06	0	0	0	0	0	0	0	0	0	0	0	0	0	0
	Mild	P07	1	1	1	1	1	1	1	1	1	1	1	1	1	1
	Sev.	P08	1	1	1	1	1	1	1	2	1	2	1	1	1	2
	Sev.	P09	1	1	1	1	1	1	1	1	1	1	1	1	1	1
	Sev.	P10	0	1	1	1	1	1	1	1	0	1	0	1	1	1
	Sev.	P11	1	1	1	1	1	1	1	1	0	1	1	1	1	1
	Sev.	P12	1	1	0	1	1	1	1	1	1	1	0	1	1	1
	Sev.	P13	1	0	1	1	1	1	1	1	0	0	0	0	0	1
	Mild	P14	1	1	1	1	1	1	2	1	1	1	1	1	1	2
	Mild	P15	1	1	1	1	2	1	1	1	1	1	1	1	1	2
	Sev.	P16	0	1	1	1	1	1	1	1	0	0	1	1	1	1
	Sev.	P17	2	3	1	1	1	1	1	1	1	1	1	1	2	3
	Mild	P18	1	1	1	1	1	1	1	1	1	1	1	1	1	1
