# Supplementary material for: Host-dependent editing of SARS-CoV-2 in COVID-19 patients
Source: Emerg Microbes Infect. 2021 Sep 5;10(1):1777–89. doi: 10.1080/22221751.2021.1969868 (PMC8425778; doi:10.1080/22221751.2021.1969868)
Supplement: TEMI-2021-0351_Gregori_et_al_Suppl_Table_S2.xlsx [file TEMI_A_1969868_SM8270.xlsx]

## Sheet: Frequencies-Pat
	Table S2
		# Amplicon haplotypes by frequency bins (%)
	Cond.	Pat.	(0,0.2]	(0.2,0.5]	(0.5,1]	(1,2]	(2,5]	(5,10]	(10,25]	(25,100]	TOTAL
	Mild	P01	8	34	3					13	58
	Mild	P02	10	1						13	24
	Mild	P03	61	89						13	163
	Mild	P04	7	9	1					13	30
	Mild	P05	6	7						13	26
	Mild	P06								13	13
	Mild	P07	61	67						13	141
	Sev.	P08	43	124	16	9	5	1	1	13	212
	Sev.	P09	7	24	18	1				13	63
	Sev.	P10	17	6						13	36
	Sev.	P11	10	23	3	3			2	13	54
	Sev.	P12	8	11	1		2			13	35
	Sev.	P13	8	2	1					13	24
	Mild	P14	24	64	11	13	2			13	127
	Mild	P15	10	23	10	13	1			13	70
	Sev.	P16	5	15	2	1	1			13	37
	Sev.	P17	105	185	30	8	8	3		13	352
	Mild	P18	36	20	2					13	71
		TOTAL	426	704	98	48	19	4	3	234	1536
		%	27.7%	45.8%	6.4%	3.1%	1.2%	0.3%	0.2%	15.2%
