# Supplementary material for: Host-dependent editing of SARS-CoV-2 in COVID-19 patients
Source: Emerg Microbes Infect. 2021 Sep 5;10(1):1777–89. doi: 10.1080/22221751.2021.1969868 (PMC8425778; doi:10.1080/22221751.2021.1969868)
Supplement: TEMI-2021-0351_Gregori_et_al_Suppl_Table_S1.xlsx [file TEMI_A_1969868_SM8269.xlsx]

## Sheet: # Haplotypes
	Table S1
			Number of amplicon haplotypes by amplicon and sample
	Cond.	Pat.	N01	N02	N03	N04	N05	N06	N07	N08	N09	N10	N11	N12	N13	TOTAL
	Mild	P01	2	4	4	6	5	3	6	6	4	7	4	1	6	58
	Mild	P02	5	2	2	2	2	1	3	1	1	2	1	1	1	24
	Mild	P03	6	11	9	12	10	13	8	1	12	21	22	18	20	163
	Mild	P04	3	1	2	4	2	4	4	1	1	2	1	3	2	30
	Mild	P05	1	1	2	1	2	1	1	11	1	1	1	2	1	26
	Mild	P06	1	1	1	1	1	1	1	1	1	1	1	1	1	13
	Mild	P07	3	3	2	4	3	5	9	13	12	23	22	18	24	141
	Sev.	P08	13	11	12	17	15	13	14	15	16	16	22	21	27	212
	Sev.	P09	4	4	4	5	5	7	10	3	4	4	4	4	5	63
	Sev.	P10	1	3	3	4	3	3	2	6	1	2	1	2	5	36
	Sev.	P11	4	3	6	5	3	4	7	8	1	2	4	2	5	54
	Sev.	P12	3	2	1	3	3	4	4	4	2	2	1	2	4	35
	Sev.	P13	2	1	4	3	2	2	2	3	1	1	1	1	1	24
	Mild	P14	8	4	9	10	5	18	16	7	8	18	9	9	6	127
	Mild	P15	5	5	4	7	7	10	7	6	5	3	5	3	3	70
	Sev.	P16	1	5	3	3	4	6	2	3	1	1	3	2	3	37
	Sev.	P17	27	29	28	32	21	28	23	23	22	29	29	32	29	352
	Mild	P18	3	5	3	8	6	4	4	5	4	6	2	9	12	71
		TOT.	92	95	99	127	99	127	123	117	97	141	133	131	155	1536
